# Supplementary material for: Cancer Survivors’ Long-Term Health Service Costs in Queensland, Australia: Results of a Population-Level Data Linkage Study (Cos-Q)
Source: Int J Environ Res Public Health. 2022 Aug 2;19(15):9473. doi: 10.3390/ijerph19159473 (PMC9368477; doi:10.3390/ijerph19159473)
Supplement: Supplementary file 1 [file ijerph-19-09473-s001.zip]

Archive with 1 entries (1 files):
- ijerph-1829806-supplementary.pdf
